# Supplementary material for: Elevated desmoglein‐2 expression in multiple myeloma is a prognostic marker across genomic subtypes with impact on high‐risk cytogenetics and a distinct gene expression profile
Source: Br J Haematol. 2026 May 18;209(1):306–10. doi: 10.1111/bjh.70554 (PMC13340476; doi:10.1111/bjh.70554)
Supplement: Supplementary file 2 — Tables S1–S8. [file BJH-209-306-s001.xlsx]

## Sheet: Supp Table 1
Supplementary Table 1. Cohort demographics of CD138+ NDMM-PC samples analysed for DSG2 expression from the MMRF-coMMpass-gateway data set
Number of newly diagnosed samples		678
DSG2 (median [IQR])		0.13 [0.03, 3.61]
Age (median [IQR])		63.00 [56.00, 70.00]
Number of newly diagnosed samples with OS data		678
Number of newly diagnosed samples with PFS data		678
Number of newly diagnosed samples with ISS staging data		678
Gender (%)	female	311 (40.8)
	male	451 (59.2)
ISS stage (%)	I	261 (35.2)
	II	270 (36.4)
	III	211 (28.4)
Number of newly diagnosed samples with cytogenetic data		678
t(4;14) (%)	absent	592(87.3)
	present	86 (12.7)
t(11;14)(%)	absent	545 (80.4)
	present	133 (19.6)
t(14:16) (%)	absent	652 (96.6)
	present	26 (3.8)
1q+/1qamp (%)	absent	416 (61.4)
	present	262 (38.6)
del 17/17p (%)	absent	610 (90.0)
	present	68 (10.0)

## Sheet: Supp Table 2
Supplementary Table 2A. DSG2 expression levels of CD138+ NDMM-PC samples analysed from the MMRF-coMMpass data set for DSG2low (lowest 5%) and DSG2high (top 5%) cohorts					Supplementary Table 2B. Composition of cytogenic factors and other factors between DSG2low and DSG2high groups
SampleID	DSG2low	DSG2high	DSG2 (+ 0.01)			level	Stratified by DSG2 group		p
MMRF_1342_1_BM_CD138pos	1	0	0.01				low	high
MMRF_1354_1_BM_CD138pos	1	0	0.01		n		33	34
MMRF_1356_1_BM_CD138pos	1	0	0.01		t(4:14) (%)	absent	33 (100.0)	15 (44.1)	<0.001
MMRF_1365_1_BM_CD138pos	1	0	0.01			present	0 (0.0)	19 (55.9)
MMRF_1371_1_BM_CD138pos	1	0	0.01		t(6:14) (%)	absent	33 (100.0)	34 (100.0)	NA
MMRF_1383_1_BM_CD138pos	1	0	0.01		t(8;14) (%)	absent	28 (84.8)	34 (100.0)	0.058
MMRF_1423_1_BM_CD138pos	1	0	0.01			present	5 (15.2)	0 (0.0)
MMRF_1451_1_BM_CD138pos	1	0	0.01		t(11;14) (%)	absent	25 (75.8)	28 (82.4)	0.716
MMRF_1539_1_BM_CD138pos	1	0	0.01			present	8 (24.2)	6 (17.6)
MMRF_1796_1_BM_CD138pos	1	0	0.01		t(12;14) (%)	absent	31 (93.9)	34 (100.0)	0.46
MMRF_1839_1_BM_CD138pos	1	0	0.01			present	2 (6.1)	0 (0.0)
MMRF_1846_1_BM_CD138pos	1	0	0.01		t(14;16) (%)	absent	31 (93.9)	33 (97.1)	0.979
MMRF_1928_1_BM_CD138pos	1	0	0.01			present	2 (6.1)	1 (2.9)
MMRF_1967_1_BM_CD138pos	1	0	0.01		t(14;20) (%)	absent	33 (100.0)	33 (97.1)	1
MMRF_2017_1_BM_CD138pos	1	0	0.01			present	0 (0.0)	1 (2.9)
MMRF_2068_1_BM_CD138pos	1	0	0.01		Hyperdiploid (%)	absent	14 (42.4)	31 (91.2)	<0.001
MMRF_2097_1_BM_CD138pos	1	0	0.01			present	19 (57.6)	3 (8.8)
MMRF_2111_1_BM_CD138pos	1	0	0.01		del 17/17p (%)	absent	30 (90.9)	27 (79.4)	0.328
MMRF_2187_1_BM_CD138pos	1	0	0.01			present	3 (9.1)	7 (20.6)
MMRF_2379_1_BM_CD138pos	1	0	0.01		del 1p (%)	absent	26 (78.8)	16 (47.1)	0.015
MMRF_2394_1_BM_CD138pos	1	0	0.01			present	7 (21.2)	18 (52.9)
MMRF_2399_1_BM_CD138pos	1	0	0.01		1q+ (%)	absent	19 (57.6)	13 (38.2)	0.18
MMRF_2419_1_BM_CD138pos	1	0	0.01			present	14 (42.4)	21 (61.8)
MMRF_2455_1_BM_CD138pos	1	0	0.01		p53mution (%)	absent	31 (93.9)	33 (97.1)	0.979
MMRF_2457_1_BM_CD138pos	1	0	0.01			present	2 (6.1)	1 (2.9)
MMRF_2490_1_BM_CD138pos	1	0	0.01		p53 deletion (%)	No	30 (90.9)	27 (79.4)	0.328
MMRF_2695_1_BM_CD138pos	1	0	0.01			Yes	3 (9.1)	7 (20.6)
MMRF_2794_1_BM_CD138pos	1	0	0.01		Patient age (median [IQR])		65.00 [57.00, 74.00]	63.00 [56.00, 70.00]	0.432
MMRF_2817_1_BM_CD138pos	1	0	0.01		Gender (%)	Female	10 (30.3)	10 (29.4)	0.953
MMRF_2829_1_BM_CD138pos	1	0	0.01			Male	19 (57.6)	19 (55.9)
MMRF_2098_1_BM_CD138pos	1	0	0.013
MMRF_2325_1_BM_CD138pos	1	0	0.0131
MMRF_2082_1_BM_CD138pos	1	0	0.0132
MMRF_1216_1_BM_CD138pos	0	1	19.9103
MMRF_2543_1_BM_CD138pos	0	1	20.3277
MMRF_2531_1_BM_CD138pos	0	1	21.2669
MMRF_2449_1_BM_CD138pos	0	1	21.4469
MMRF_1617_1_BM_CD138pos	0	1	22.445
MMRF_2636_1_BM_CD138pos	0	1	23.6143
MMRF_2220_1_BM_CD138pos	0	1	23.7199
MMRF_1167_1_BM_CD138pos	0	1	24.2852
MMRF_2757_1_BM_CD138pos	0	1	24.4801
MMRF_2331_1_BM_CD138pos	0	1	24.5444
MMRF_2746_1_BM_CD138pos	0	1	26.2061
MMRF_1727_1_BM_CD138pos	0	1	26.9983
MMRF_1433_1_BM_CD138pos	0	1	27.7039
MMRF_1668_1_BM_CD138pos	0	1	28.1792
MMRF_1778_1_BM_CD138pos	0	1	28.8945
MMRF_2173_1_BM_CD138pos	0	1	30.2539
MMRF_1359_1_BM_CD138pos	0	1	31.4484
MMRF_1432_1_BM_CD138pos	0	1	32.3107
MMRF_1771_1_BM_CD138pos	0	1	33.5563
MMRF_1361_1_BM_CD138pos	0	1	34.2789
MMRF_2681_1_BM_CD138pos	0	1	35.3677
MMRF_1906_1_BM_CD138pos	0	1	37.3085
MMRF_2118_1_BM_CD138pos	0	1	38.0477
MMRF_1021_1_BM_CD138pos	0	1	38.7416
MMRF_1502_1_BM_CD138pos	0	1	40.5535
MMRF_2568_1_BM_CD138pos	0	1	45.8165
MMRF_1497_1_BM_CD138pos	0	1	47.3927
MMRF_2401_1_BM_CD138pos	0	1	48.5369
MMRF_2225_1_BM_CD138pos	0	1	54.1401
MMRF_2694_1_BM_CD138pos	0	1	55.3376
MMRF_1269_1_BM_CD138pos	0	1	57.1479
MMRF_1744_1_BM_CD138pos	0	1	66.4277
MMRF_1082_1_BM_CD138pos	0	1	73.4304
MMRF_2062_1_BM_CD138pos	0	1	95.3191

## Sheet: Supp Table 3
Supplementary Table 3. Significant differentially expressed genes between DSG2low and DSG2high CD138+ NDMM-PC (FDR < 0.05)
Gene Name	logFC	logCPM	p value	FDR
DSG2	15.0584	5.88766	9.88E-323	9.9998E-321
IGLV3-25	9.71664	12.006	1.43307e-17	1.77145e-14
IGLV3-21	9.07347	12.5782	8.71765e-18	1.23155e-14
IGHV1-18	8.40193	10.8206	1.75827e-14	5.11398e-12
IGKV3-15	8.33849	10.4153	5.93754e-17	5.87164e-14
IGLV1-47	5.38892	8.55351	1.5048e-10	1.56642e-08
IGHV4-39	4.7574	7.98872	7.06887e-10	6.53309e-08
NSD2	4.11343	9.35883	9.59125e-31	4.7424e-27
KLF4	3.57351	7.48839	8.90393e-11	1.00058e-08
PTPRS	3.17068	4.1507	7.52958e-08	4.38e-06
IGF1R	3.04275	5.81589	1.11919e-08	8.07863e-07
LRP12	3.03649	3.21195	1.7986e-09	1.50732e-07
ROBO3	2.74623	3.40905	7.95838e-11	9.04603e-09
SGCB	2.56102	3.71157	9.86408e-09	7.27955e-07
KCTD12	2.26399	4.05223	1.62908e-09	1.40087e-07
NRIP1	2.19557	3.43465	3.13894e-09	2.52366e-07
STAT5B	1.9688	3.81874	2.31838e-08	1.51831e-06
GNB4	1.94496	3.39473	6.30256e-09	4.83147e-07
VWA5A	1.67171	4.92239	3.18444e-12	5.24849e-10
HMGN5	1.34128	3.52867	6.09687e-08	3.58881e-06
APAF1	1.33733	2.93611	1.04691e-10	1.13768e-08
ZDBF2	1.04282	5.68838	9.35762e-08	5.31825e-06
AC009318.1	1.01545	2.73823	1.03419e-07	5.77804e-06
EIF3E	-1.00004	8.32785	3.35974e-11	4.37164e-09
EIF3L	-1.00257	7.2083	3.96866e-12	6.33001e-10
RPL7	-1.00344	9.77358	5.04361e-08	3.05989e-06
NSA2	-1.00823	6.35752	2.46694e-11	3.2967e-09
RPL41	-1.01544	8.31253	1.20142e-08	8.48635e-07
RPL6	-1.02209	9.83313	4.19228e-10	4.06445e-08
RPS15A	-1.03426	6.65493	1.59305e-10	1.64101e-08
COMMD6	-1.04216	4.97517	2.87702e-10	2.84509e-08
RPL19	-1.05116	10.1062	1.19077e-08	8.47162e-07
UBA52	-1.05479	9.17205	7.19109e-12	1.07746e-09
RPS3A	-1.07177	9.20427	1.04534e-10	1.13768e-08
RPL4P4	-1.0738	3.21327	3.43784e-08	2.17928e-06
SNHG32	-1.0744	3.8936	7.22615e-08	4.22837e-06
GAS5	-1.0785	7.41908	1.07879e-07	5.99335e-06
AL590867.2	-1.08521	2.91308	5.18986e-08	3.12332e-06
MACROD1	-1.08692	3.40361	8.37345e-08	4.8424e-06
RPS29	-1.09451	8.73199	7.39856e-09	5.58507e-07
RPL8	-1.09925	10.2445	1.0724e-10	1.15272e-08
RPL10	-1.10646	10.7682	2.67084e-09	2.1828e-07
RPL31	-1.10743	9.27815	2.42436e-10	2.42167e-08
AC010343.1	-1.10914	2.67134	1.79241e-08	1.19764e-06
RPL37A	-1.1107	9.69164	4.25558e-11	5.32702e-09
SLC25A6	-1.11378	9.17514	3.01956e-08	1.95166e-06
ATP5MG	-1.1205	5.11495	5.38145e-11	6.41104e-09
SNHG29	-1.14312	6.43223	9.93421e-12	1.4447e-09
RPS23	-1.14495	7.24482	4.83165e-12	7.58415e-10
RPS21	-1.14951	8.40847	4.95132e-12	7.65056e-10
AC008038.1	-1.15668	3.58266	5.7387e-10	5.35378e-08
RPL11	-1.16365	9.70454	4.56514e-11	5.57341e-09
RPL38	-1.17209	8.14686	1.866e-14	5.27224e-12
AC073861.1	-1.19019	3.42755	2.0104e-10	2.02866e-08
RPS25	-1.19578	9.50364	1.62773e-12	2.82397e-10
RPL22L1	-1.19653	5.7518	5.75415e-08	3.40735e-06
RPL28	-1.20828	9.2424	1.35544e-09	1.18619e-07
RPL10A	-1.2094	9.47356	1.01336e-12	1.85576e-10
RPL13	-1.21009	10.1706	4.70306e-10	4.51539e-08
EEF1B2P3	-1.21065	2.76404	3.86989e-09	3.06155e-07
RPL26	-1.21645	5.6689	9.13441e-10	8.28717e-08
RPL15	-1.21957	10.0045	5.61323e-14	1.35388e-11
RPL39	-1.22372	7.95492	7.68961e-12	1.13496e-09
RPL34	-1.23	9.20515	5.44572e-11	6.41104e-09
RPS4X	-1.2322	10.5496	6.47647e-11	7.44719e-09
RPL22	-1.2471	6.22859	5.54356e-14	1.35388e-11
SNHG7	-1.25836	4.18613	4.10387e-14	1.06798e-11
AC116533.1	-1.26006	2.92423	1.51087e-08	1.03041e-06
RPL35A	-1.26682	9.38811	3.60726e-11	4.63275e-09
RPLP2	-1.267	9.60061	7.66939e-14	1.76378e-11
RPL23	-1.27039	9.47269	2.09976e-11	2.87608e-09
RPL23A	-1.27657	7.52389	2.82389e-13	5.69908e-11
RPS9	-1.27953	9.63923	2.61458e-14	7.1821e-12
RPL7AP6	-1.2828	2.74664	5.13315e-10	4.88093e-08
RPS8	-1.28495	10.1851	1.27709e-12	2.25521e-10
RPS16	-1.28799	9.81737	1.21502e-13	2.73076e-11
RPL3	-1.30163	11.2965	6.64502e-14	1.56459e-11
RPS28P7	-1.31212	5.90773	1.26206e-12	2.25521e-10
RPL27	-1.31638	9.24768	9.85842e-16	5.7347e-13
RPL4	-1.3227	11.0039	8.79114e-13	1.64029e-10
RPL27A	-1.32373	9.89572	1.56886e-13	3.44767e-11
RPS13	-1.34575	9.20453	8.16385e-15	2.8833e-12
RACK1	-1.35013	9.95904	1.43585e-18	2.36652e-15
RPS15	-1.36843	8.90545	1.6365e-15	8.51755e-13
RPSA	-1.36865	9.80925	1.44127e-14	4.45397e-12
RPS14	-1.37154	10.016	6.24979e-12	9.50834e-10
RPL13AP5	-1.37625	4.25741	2.87884e-11	3.79585e-09
TPT1	-1.37712	10.388	1.66269e-12	2.83488e-10
RPL18AP3	-1.3789	3.70908	6.42329e-11	7.44719e-09
RPS11	-1.39196	10.6498	5.42769e-14	1.35388e-11
RPL32	-1.39724	10.1042	3.43286e-13	6.70913e-11
RPL5	-1.40142	9.84459	1.61416e-14	4.8371e-12
RPL14	-1.40558	9.52127	2.2896e-15	1.13209e-12
RPS6	-1.4216	10.858	2.80889e-15	1.32272e-12
EEF1B2	-1.45258	9.73195	1.08376e-14	3.57244e-12
RPS3	-1.45311	10.1203	1.1053e-16	9.10859e-14
RPS19	-1.4551	10.3868	5.89282e-15	2.1583e-12
STOM	-1.46108	6.18752	8.65909e-09	6.43833e-07
RPL18	-1.46277	9.7172	3.4564e-16	2.44145e-13
RPS28	-1.46446	8.65642	3.89373e-15	1.60438e-12
EEF2	-1.47824	11.383	1.09927e-15	6.03929e-13
RPL12	-1.48493	9.44401	3.32813e-19	6.58238e-16
RPL24	-1.48696	9.50948	7.66887e-16	4.73984e-13
RPL18A	-1.51028	9.57886	3.74996e-15	1.60438e-12
NOP53	-1.51493	8.48099	1.15626e-14	3.68846e-12
RPL35	-1.52073	9.38486	2.92985e-19	6.58238e-16
RPS5	-1.52125	9.6818	5.57575e-15	2.12072e-12
RPL21	-1.52614	9.31349	4.96362e-15	1.96341e-12
SSBP4	-1.53559	3.92173	8.60042e-08	4.94474e-06
RPL7A	-1.54771	10.6757	1.49608e-16	1.13806e-13
RPL37	-1.55721	9.7256	2.43777e-13	5.12917e-11
ZNF581	-1.55742	4.12213	7.50632e-13	1.4275e-10
RPL36	-1.55798	8.84372	6.88261e-17	6.18746e-14
RPL29	-1.61977	9.73283	3.09354e-15	1.39054e-12
RPL13A	-1.64629	10.8058	3.71508e-16	2.44923e-13
RPL3P4	-1.65619	3.68593	2.78232e-08	1.81015e-06
RPS18	-1.75339	10.9877	2.54178e-17	2.79285e-14
RPS2P5	-2.02871	6.74399	1.35389e-11	1.94038e-09
FLNB	-2.03608	5.05691	9.64892e-08	5.43132e-06
RPS2	-2.18486	9.58507	2.07884e-21	6.85254e-18
HAGHL	-2.2513	3.29458	1.6321e-08	1.09795e-06
IGHA2	-3.93301	9.84166	3.34823e-09	2.67022e-07
IGHV3-33	-5.14867	9.92442	1.29508e-08	8.95601e-07
IGKV3-11	-5.5711	9.30061	1.45205e-11	2.05133e-09
IGLV6-57	-5.60022	11.9119	2.29077e-09	1.88778e-07
IGHV5-51	-6.63841	10.4725	3.71198e-11	4.70612e-09
IGKV4-1	-6.73145	12.0161	4.04242e-14	1.06798e-11
IGKV1-5	-6.90329	11.8895	9.91015e-15	3.37936e-12
IGLV2-11	-7.76374	11.2247	1.79327e-13	3.85513e-11

## Sheet: Supp Table 4
Supplementary Table 4. Gene Set Enrichment analysis of DSG2low and DSG2high NDMM-PC CD138+ (FDR < 0.05) (stratified by top and bottom 5% of DSG2 expression)
CURATED	NES	FDR.q.val
REACTOME_EUKARYOTIC_TRANSLATION_INITIATION	-2.62545	0
REACTOME_SELENOAMINO_ACID_METABOLISM	-2.57012	0
REACTOME_CELLULAR_RESPONSE_TO_STARVATION	-2.56325	0
REACTOME_TRANSLATION	-2.55836	0
REACTOME_SRP_DEPENDENT_COTRANSLATIONAL_PROTEIN_TARGETING_TO_MEMBRANE	-2.55781	0
REACTOME_RRNA_PROCESSING	-2.55136	0
WP_CYTOPLASMIC_RIBOSOMAL_PROTEINS	-2.54779	0
REACTOME_RESPONSE_OF_EIF2AK4_GCN2_TO_AMINO_ACID_DEFICIENCY	-2.54653	0
REACTOME_REGULATION_OF_EXPRESSION_OF_SLITS_AND_ROBOS	-2.54163	0
REACTOME_NONSENSE_MEDIATED_DECAY_NMD	-2.54154	0
HALLMARK	NES	FDR.q.val
HALLMARK_MYC_TARGETS_V1	-1.90452	0
HALLMARK_OXIDATIVE_PHOSPHORYLATION	-1.8054	0.000650549

## Sheet: Supp Table 5
Supplementary Table 5. Baseline Characteristics according to DSG2 gene expression at diagnosis in 1q+ (n=262)
		DSG2high	DSG2low	p value
Number of samples		178	84
DSG2 (median [IQR])		12.42 [8.88, 19.80]	0.04 [0.02, 0.20]	<0.001
Age (median [IQR])		62.00 [55.00, 71.00]	67.00 [61.00, 72.00]	0.004
Gender (%)	female	19 (27.5)	73 (48.0)	0.004
	male	50 (72.5)	79 (52.0)
ISS Stage (%)	I	19 (23.2)	60 (34.7)	0.173
	II	30 (36.6)	56 (32.4)
	III	33 (40.2)	57 (32.9)
t(4;14) (%)	absent	38 (45.2)	175 (98.3)	<0.001
	present	46 (54.8)	3 (1.7)
t(11;14) (%)	absent	74 (88.1)	157 (88.2)	0.98
	present	10 (11.9)	21 (11.8)
t(14:16) (%)	absent	82 (97.6)	164 (92.1)	0.084
	present	2 (2.4)	14 (7.9)
del 1p (%)	absent	55 (65.5)	142 (79.8)	0.012
	present	29 (34.5)	36 (20.2)
del 17/17p (%)	absent	74 (88.1)	167 (93.8)	0.111
	present	10 (11.9)	11 (6.2)
Hyperdiploid (%)	absent	54 (64.3)	60 (33.7)	<0.001
	present	30 (35.7)	118 (66.3)

## Sheet: Supp Table 6 
Supplementary Table 6. DSG2 expression levels of 1q+ (lacking other translocations) NDMM-PC CD138+ samples analysed from the MMRF-coMMpass data set for DSG2low and DSG2high cohorts
SampleID	DSG2low	DSG2high	DSG2 normalised (cpm)
MMRF_1356_1_BM_CD138pos	1	0	0.01
MMRF_1928_1_BM_CD138pos	1	0	0.01
MMRF_2068_1_BM_CD138pos	1	0	0.01
MMRF_2455_1_BM_CD138pos	1	0	0.01
MMRF_2213_1_BM_CD138pos	1	0	0.0132
MMRF_1079_1_BM_CD138pos	1	0	0.0142
MMRF_2422_1_BM_CD138pos	1	0	0.0142
MMRF_1768_1_BM_CD138pos	1	0	0.0146
MMRF_1148_1_BM_CD138pos	1	0	0.0148
MMRF_2302_1_BM_CD138pos	1	0	0.0165
MMRF_2826_1_BM_CD138pos	1	0	0.0166
MMRF_2525_1_BM_CD138pos	1	0	0.0174
MMRF_2377_1_BM_CD138pos	1	0	0.0177
MMRF_2412_1_BM_CD138pos	1	0	0.018
MMRF_2113_1_BM_CD138pos	1	0	0.0181
MMRF_2507_1_BM_CD138pos	1	0	0.0203
MMRF_1833_1_BM_CD138pos	1	0	0.0205
MMRF_2047_1_BM_CD138pos	1	0	0.0207
MMRF_1344_1_BM_CD138pos	1	0	0.0212
MMRF_1413_1_BM_CD138pos	1	0	0.0228
MMRF_1543_1_BM_CD138pos	1	0	0.0236
MMRF_2002_1_BM_CD138pos	1	0	0.0243
MMRF_1891_1_BM_CD138pos	1	0	0.0262
MMRF_1250_1_BM_CD138pos	1	0	0.0303
MMRF_1810_1_BM_CD138pos	1	0	0.0311
MMRF_1624_1_BM_CD138pos	1	0	0.0338
MMRF_2793_1_BM_CD138pos	0	1	4.4924
MMRF_2651_1_BM_CD138pos	0	1	5.8408
MMRF_1795_1_BM_CD138pos	0	1	6.2307
MMRF_1801_1_BM_CD138pos	0	1	6.615
MMRF_1519_1_BM_CD138pos	0	1	7.0921
MMRF_1031_1_BM_CD138pos	0	1	8.6687
MMRF_2035_1_BM_CD138pos	0	1	9.3952
MMRF_2438_1_BM_CD138pos	0	1	9.4207
MMRF_2554_1_BM_CD138pos	0	1	10.2495
MMRF_2204_1_BM_CD138pos	0	1	11.2935
MMRF_1274_1_BM_CD138pos	0	1	11.6599
MMRF_1167_1_BM_CD138pos	0	1	24.2852
MMRF_1771_1_BM_CD138pos	0	1	33.5563
MMRF_1502_1_BM_CD138pos	0	1	40.5535

## Sheet: Supp Table 7
Supplementary Table 7. Significant differentially expressed genes between DSG2low and DSG2high 1q+ (lacking other translocations) NDMM-PC CD138+ (FDR < 0.05)
Gene Name	logFC	logCPM	p value	FDR
DSG2	10.1096	3.88548	5.84798e-201	6.09242e-197
IGLV2-8	8.14772	10.4064	3.48283e-13	1.81421e-09
IGHV2-5	6.636	9.44884	1.02576e-10	2.13727e-07
IGLV1-47	6.57543	9.07663	6.0973e-12	2.11739e-08
IGLV3-21	5.97265	9.93188	9.03508e-11	2.13727e-07
IGKV1-16	5.24273	6.84794	2.64637e-10	4.59497e-07

## Sheet: Supp Table 8
Supplementary Table 8. Gene Set Enrichment Analysis of DSG2low and DSG2high 1q+ (lacking other translocations) NDMM-PC CD138+ (FDR < 0.05)
CURATED	NES	FDR.q.val
ZHAN_MULTIPLE_MYELOMA_LB_UP	-2.51086	0
REACTOME_EUKARYOTIC_TRANSLATION_ELONGATION	-2.28134	0
REACTOME_SRP_DEPENDENT_COTRANSLATIONAL_PROTEIN_TARGETING_TO_MEMBRANE	-2.22278	0
KEGG_RIBOSOME	-2.20359	0
BILANGES_SERUM_AND_RAPAMYCIN_SENSITIVE_GENES	-2.19194	0
ZHAN_MULTIPLE_MYELOMA_CD1_VS_CD2_DN	-2.18197	0
WP_CYTOPLASMIC_RIBOSOMAL_PROTEINS	-2.09447	0.00113265
REACTOME_RESPONSE_OF_EIF2AK4_GCN2_TO_AMINO_ACID_DEFICIENCY	-2.06135	0.00207565
CHNG_MULTIPLE_MYELOMA_HYPERPLOID_UP	-2.03703	0.0030986
REACTOME_NONSENSE_MEDIATED_DECAY_NMD	-2.01535	0.00397453
